# Supplementary material for: Carbon Footprint Assessment of Dairy Milk and Grana Padano PDO Cheese and Improvement Scenarios: A Case Study in the Po Valley (Italy)
Source: Animals (Basel). 2025 Mar 12;15(6):811. doi: 10.3390/ani15060811 (PMC11939476; doi:10.3390/ani15060811)
Supplement: Supplementary file 1 [file animals-15-00811-s001.zip]

Archive with 1 entries (1 files):
- animals-3519378-supplementary.pdf
